# Supplementary material for: Time and Origin of Cichlid Colonization of the Lower Congo Rapids
Source: PLoS One. 2011 Jul 20;6(7):e22380. doi: 10.1371/journal.pone.0022380 (PMC3140524; doi:10.1371/journal.pone.0022380)
Supplement: Table S1 — Specimen information. Overview of samples used for the mt- and AFLP dataset. (XLS) [file pone.0022380.s002.xls]

## Sheet: Tabelle1
			Specimen information				GPS coordinates		Molecular datasets
Taxa nb.	Clade	Collection nb.	Genus	Species	Locality		South	East	AFLP dataset	mt- dataset	Gene Bank accession
S1	Outgroup	not catal.	Eretmodus	cyanotictus		Lake Tanganyika			X	X	GQ167831.1
S2		AMNH 239710	Lamprologus	werneri	Congo River	Foulakari confluence	S04° 34' 46"	E14° 59' 44"	X	X	JF961463
S3		not catal.	Tilapia	bilineata		Salonga			X	X	GQ167824
S4		not catal.	Tilapia	busumana					X	X	GQ167798
S5	Southern clade	not catal.	Steatocranus	bleheri	Congo River	"Tshikapa" in RC			X	X	JF961464
S6		not catal.	Steatocranus	bleheri	Congo River	"Tshikapa" in RC			X	X	JF961465
S7		AMNH 243542	Steatocranus	rouxi	Kwango				X	X	JF961466
S8		not catal.	Steatocranus	sp. "red eye"					X	X	GQ167808.1
S9		not catal.	Steatocranus	sp. "bulky head"					X	X	GQ167793
S10		not catal.	Steatocranus	sp. "bulky head"	Congo River	"Tshikapa" in RC			X	-
S11		not catal.	Steatocranus	sp. "bulky head"	Congo River	Kinsuka	S04° 19' 35"	E15° 13' 57"	X	X	JF961467
S12	Northern clade	not catal.	Steatocranus	sp. "Kisangani"	Tshopo River	below falls in Kisangani	N00° 32' 32"	E25° 11' 10"	X	X	JF961468
S13		not catal.	Steatocranus	sp. "Kisangani"	Tshopo River	below falls in Kisangani	N00° 32' 32"	E25° 11' 10"	X	X	JF961469
S14		not catal.	Steatocranus	sp. "Kisangani"	Congo River	Lindi River, Chutes Soli	N00° 39' 45	E25° 08' 48"	X	-
S15		not catal.	Steatocranus	ubanguiensis	Ubangui River	Ubangui River			X	X	GQ167826.1
S16		A8-020-P-0036-45	Steatocranus	sp. "Lefini"		Lefini River			-	X	JF961470
S17		not catal.	Steatocranus	sp. "Nki"	Dja?	Nki falls	N02° 20' 22.7''	E14° 28'42.8''	X	X	JF961471
S18		not catal.	Steatocranus	sp. "Nki"	Dja?	Nki falls	N02° 20' 22.7''	E14° 28'42.8''	X	X	JF961472
S19	S. sp. "dwarf"	not catal.	Steatocranus	sp. "dwarf"	Congo River	Congo River			X	X	GQ167794
S20	S. casuarius	AMNH 239618	Steatocranus	casuarius	Congo River	Kinsuka	S04° 19' 35"	E15° 13' 57"	X	X	JF961473
S21		AMNH 239618	Steatocranus	casuarius	Congo River	Kinsuka	S04° 19' 35"	E15° 13' 57"	X	X	JF961474
S22		ZSM 36611	Steatocranus	casuarius	Congo River	Kinsuka	S04° 19' 35"	E15° 13' 57"	X	X	JF961475
S23		not catal.	Steatocranus	casuarius	Congo River	"Tshikapa" in RC			X	X	JF961476
S24		not catal.	Steatocranus	casuarius	Congo River	"Tshikapa" in RC			X	X	JF961477
S25		ZSM37503	Steatocranus	casuarius	Congo River	Kinsuka	S04° 19' 35"	E15° 13' 57"	X	X	JF961478
S26		ZSM37503	Steatocranus	casuarius	Congo River	Kinsuka	S04° 19' 35"	E15° 13' 57"	X	X	JF961479
S27		ZSM 32397?	Steatocranus	casuarius	Congo River	Les Rapides, Brazzaville	S04° 18' 47"	E15° 13' 44"	X	X	JF961480
S28		ZSM 32397?	Steatocranus	casuarius	Congo River	Les Rapides, Brazzaville	S04° 18' 47"	E15° 13' 44"	X	X	JF961481
S29		ZSM 32397?	Steatocranus	casuarius	Congo River	Les Rapides, Brazzaville	S04° 18' 47"	E15° 13' 44"	X	X	JF961482
S30		AMNH 239619	Steatocranus	casuarius	Congo River	Foulakari confluence	S04° 34' 46"	E14° 59' 44"	X	X	JF961483
S31		AMNH 239619	Steatocranus	casuarius	Congo River	Foulakari confluence	S04° 34' 46"	E14° 59' 44"	X	X	JF961484
S32		AMNH 239619	Steatocranus	casuarius	Congo River	Foulakari confluence	S04° 34' 46"	E14° 59' 44"	X	X	JF961485
S33	S. cf. casuarius	ZSM 36615	Steatocranus	sp. aff. casuarius "brown pearl"	Congo River	Luozi village	S04° 57' 58"	E14° 07' 39"	X	X	JF961486
S34		AMNH 246927	Steatocranus	sp. aff. casuarius "brown pearl"	Congo River	Lenga Langa Camp	S04° 53' 59"	E14° 25' 08"	-	X	JF961487
S35		AMNH 246927	Steatocranus	sp. aff. casuarius "brown pearl"	Congo River	Lenga Langa Camp	S04° 53' 59"	E14° 25' 08"	-	X	JF961488
S36		not catal.	Steatocranus	sp. aff. casuarius "brown pearl"	Congo River	Luozi - south side of channel	S04° 55' 41"	E14° 12' 28"	X	X	JF961489
S37		not catal.	Steatocranus	sp. aff. casuarius "brown pearl"	Congo River	Bulu -north side of channel	S05° 01' 39"	E14° 00' 17"	X	X	JF961490
S38		not catal.	Steatocranus	sp. aff. casuarius "brown pearl"	Congo River	Bulu beach-north side of channel	S05° 01' 34''	E14° 00' 32"	X	X	JF961491
S39		not catal.	Steatocranus	sp. aff. casuarius "brown pearl"	Congo River	Bulu beach-north side of channel	S05° 01' 34''	E14° 00' 32"	X	X	JF961492
S40		ZSM 36612	Steatocranus	sp. aff. casuarius "brown pearl"	Congo River	Bulu -south side of channel	S05° 01' 42"	E14° 06' 39"	X	-
S41		ZSM 36612	Steatocranus	sp. aff. casuarius "brown pearl"	Congo River	Bulu -south side of channel	S05° 01' 42"	E14° 06' 39"	X	-
S42		not catal.	Steatocranus	sp. aff. casuarius "brown pearl"	Congo River	Upstream Bulu South	S05° 01' 15"	E14° 05' 34"	X	X	JF961493
S43		ZSM 37512	Steatocranus	sp. aff. casuarius "brown pearl"	Congo River	Bulu - south side of channel	S05° 01' 42"	E14° 06' 39"	X	X	JF961494
S44		ZSM 37405	Steatocranus	sp. aff. casuarius "brown pearl"	Congo River	upstream Bulu rocky island	S05° 02' 12"	E14° 03' 32"	X	X	JF961495
S45		not catal.	Steatocranus	sp. aff. casuarius "brown pearl"	Congo River	Kinganga	S05° 16' 53"	E13° 44' 59"	X	X	JF961496
S46		ZSM 37494	Steatocranus	sp. aff. casuarius "brown pearl"	Congo River	Kinganga	S05° 16' 54"	E13° 45' 00"	X	-
S47		ZSM 37492	Steatocranus	sp. aff. casuarius "brown pearl"	Congo River	Bac Kinganga	S05° 17' 43"	E13° 44' 18"	X	-
S48		ZSM 34918 and AMNH 237734	Steatocranus	sp. aff. casuarius "brown pearl"	Congo River	Inga North	S05° 27' 46"	E13° 35' 34"	X	X	JF961497
S49		ZSM 34920 and AMNH 237736	Steatocranus	sp. aff. casuarius "brown pearl"	Congo River	Inga middle	S05° 31' 08"	E13° 37' 52"	X	X	JF961498
S50		not catal.	Steatocranus	sp. aff. casuarius "brown pearl"	Congo River	Inga middle	S05° 31' 08"	E13° 37' 52"	X	-
S51		not catal.	Steatocranus	sp. aff. casuarius "brown pearl"	Congo River	Inga, north of C05_10	S05° 27' 19"	E13° 35' 23"	X	-
S52	S. sp. "Maluku"	not catal.	Steatocranus	sp. "Maluku"	Congo River	Maluku	S04° 02' 14"	E15° 35' 08"	X	X	JF961499
S53		not catal.	Steatocranus	sp. "Maluku"	Congo River	Maluku	S04° 02' 14"	E15° 35' 08"	X	X	JF961500
S54		not catal.	Steatocranus	sp. "Maluku"	Congo River	Maluku	S04° 02' 14"	E15° 35' 08"	X	X	JF961501
S55		not catal.	Steatocranus	sp. "Maluku"	Congo River	Maluku	S04° 02' 14"	E15° 35' 08"	X	X	JF961502
S56		not catal.	Steatocranus	sp. "Maluku"	Congo River	Maluku	S04° 02' 14"	E15° 35' 08"	X	X	JF961503
S57		not catal.	Steatocranus	sp. "Maluku"	Congo River	Maluku	S04° 02' 14"	E15° 35' 08"	X	X	JF961504
S58	S. tinanti	AMNH 240009	Steatocranus	tinanti	Congo River	Kinsuka	S04° 19' 35"	E15° 13' 57"	X	X	JF961505
S59		AMNH 240009	Steatocranus	tinanti	Congo River	Kinsuka	S04° 19' 35"	E15° 13' 57"	X	X	JF961506
S60		ZSM37501	Steatocranus	tinanti	Congo River	Kinsuka	S04° 19' 35"	E15° 13' 57"	X	X	JF961507
S61		ZSM37501	Steatocranus	tinanti	Congo River	Kinsuka	S04° 19' 35"	E15° 13' 57"	X	X	JF961508
S62		ZSM37501	Steatocranus	tinanti	Congo River	Kinsuka	S04° 19' 35"	E15° 13' 57"	X	X	JF961509
S63		not catal.	Steatocranus	tinanti	Congo River	Les Rapides, Brazzaville	S04° 18' 47"	E15° 13' 44"	X	X	JF961510
S64		ZSM 32378 and 32395	Steatocranus	tinanti	Congo River	Les Rapides, Brazzaville	S04° 18' 47"	E15° 13' 44"	X	X	JF961511
S65		AMNH 240008	Steatocranus	tinanti	Congo River	Les Rapides, Brazzaville	S04° 18' 47"	E15° 13' 44"	X	X	JF961512
S66		AMNH 239676	Steatocranus	tinanti	Congo River	Foulakari confluence	S04° 34' 46"	E14° 59' 44"	X	X	JF961513
S67		AMNH 239676	Steatocranus	tinanti	Congo River	Foulakari confluence	S04° 34' 46"	E14° 59' 44"	X	X	JF961514
S68		not catal.	Steatocranus	tinanti	Congo River	mouth of Inkisi river	S04° 45' 49"	E14° 52' 05"	X	X	JF961515
S69	S. cf. tinanti I	not catal.	Steatocranus	sp. aff. tinanti "ultraslender"	Congo River	Luozi - south side of channel	S04° 55' 41"	E14° 12' 28"	X	X	JF961516
S70		AMNH 246697	Steatocranus	sp. aff. tinanti "ultraslender"	Congo River	Banda Nyenge	S04° 53' 01"	E14° 26' 01"	-	X	JF961517
S71		ZSM 38670 and AMNH 242275	Steatocranus	sp. aff. tinanti "ultraslender"	Congo River	Rapid before Tadi middle	S05° 03' 11"	E13° 59' 36"	X	X	JF961518
S72		ZSM 38671 and AMNH 242276	Steatocranus	sp. aff. tinanti "ultraslender"	Congo River	Rapid before Tadi middle	S05° 07' 01"	E13° 59' 24"	X	X	JF961519
S73		ZSM 38669 and AMNH 242277	Steatocranus	sp. aff. tinanti "ultraslender"	Congo River	Bulu beach north	S05° 01' 31"	E14° 00' 42"	X	X	JF961520
S74		ZSM 36608a/b and AMNH 242273	Steatocranus	sp. aff. tinanti "ultraslender"	Congo River	Bulu beach-north side of channel	S05° 01' 34	E14° 00' 32"	X	X	JF961521
S75		ZSM 38669 and AMNH 242277	Steatocranus	sp. aff. tinanti "ultraslender"	Congo River	Bulu beach north	S05° 01' 31"	E14° 00' 42"	X	-
S76		not catal.	Steatocranus	sp. aff. tinanti "ultraslender"	Congo River	Bulu -south side of channel	S05° 01' 42"	E14° 06' 39"	X	-
S77		not catal.	Steatocranus	sp. aff. tinanti "ultraslender"	Congo River	Bulu -south side of channel	S05° 01' 42"	E14° 06' 39"	X	-
S78		not catal.	Steatocranus	sp. aff. tinanti "ultraslender"	Congo River	Bulu - south side of channel	S05° 01' 42"	E14° 06' 39"	X	-
S79		not catal.	Steatocranus	sp. aff. tinanti "ultraslender"	Congo River	Kinganga	S05° 16' 53"	E13° 44' 59"	X	X	JF961522
S80		not catal.	Steatocranus	sp. aff. tinanti "ultraslender"	Congo River	Kinganga	S05° 16' 53"	E13° 44' 59"	X	X	JF961523
S81		not catal.	Steatocranus	sp. aff. tinanti "ultraslender"	Congo River	Kinganga	S05° 16' 53"	E13° 44' 59"	X	-
S82		ZSM 37496	Steatocranus	sp. aff. tinanti "ultraslender"	Congo River	Kinganga	S05° 16' 54"	E13° 45' 00"	X	X	JF961524
S83	S. cf. tinanti II	ZSM 34934 and AMNH 237738	Steatocranus	sp. aff. tinanti "Inga"	Congo River	Inga middle	S05° 31' 08"	E13° 37' 52"	X	X	JF961525
S84		ZSM 34934 and AMNH 237738	Steatocranus	sp. aff. tinanti "Inga"	Congo River	Inga middle	S05° 31' 08"	E13° 37' 52"	X	X	JF961526
S85		not catal.	Steatocranus	sp. aff. tinanti "Inga"	Congo River	Inga around the corner, north - Point 50	S05° 31' 42"	E13° 36' 27"	X	X	JF961527
S86		not catal.	Steatocranus	sp. aff. tinanti "Inga"	Congo River	Inga around the corner, north - Point 50	S05° 31' 42"	E13° 36' 27"	X	X	JF961528
S87	S. cf. tinanti III	ZSM 34932	Steatocranus	sp. aff. tinanti "intermediate"	Congo River	Yalala - North	S05° 43' 28"	E13° 32' 31"	X	-
S88		not catal.	Steatocranus	sp. aff. tinanti "intermediate"	Congo River	Yalala - North	S05° 43' 28"	E13° 32' 31"	X	X	JF961529
S89		not catal.	Steatocranus	sp. aff. tinanti "intermediate"	Congo River	Yalala rapid	S05° 43' 28"	E13° 32' 32"	X	X	JF961530
S90		ZSM 37391	Steatocranus	sp. aff. tinanti "intermediate"	Congo River	Yalala rapid II	S05° 43' 27"	E13° 32' 31"	X	X	JF961531
S91		ZSM 37391	Steatocranus	sp. aff. tinanti "intermediate"	Congo River	Yalala rapid II	S05° 43' 27"	E13° 32' 31"	X	X	JF961532
S92		ZSM 37391	Steatocranus	sp. aff. tinanti "intermediate"	Congo River	Yalala rapid II	S05° 43' 27"	E13° 32' 31"	X	X	JF961533
S93	S. cf. tinanti IV	ZSM 34928 or AMNH 237727	Steatocranus	mpozoensis	Congo River	Mpozo - South	S05° 48' 40"	E13° 28' 56"	X	X	JF961534
S94		ZSM 34928 or AMNH 237727	Steatocranus	mpozoensis	Congo River	Mpozo - South	S05° 48' 40"	E13° 28' 56"	X	X	JF961535
S95		ZSM 36617 or AMNH 242280	Steatocranus	mpozoensis	Congo River	Matadi	S05° 50' 05"	E13° 29' 42"	X	X	JF961536
S96		ZSM 36617 or AMNH 242280	Steatocranus	mpozoensis	Congo River	Matadi	S05° 50' 05"	E13° 29' 42"	X	X	JF961537
S97		ZSM 34944 or AMNH 2377454	Steatocranus	mpozoensis	Congo River	opposite Mpozo North	S05° 48' 07"	E13° 27' 26"	X	X	JF961538
S98		ZSM 34944 or AMNH 2377454	Steatocranus	mpozoensis	Congo River	oppsite Mpozo North	S05° 48' 07"	E13° 27' 26"	X	X	JF961539
S99		ZSM 34924 or AMNH 237744	Steatocranus	mpozoensis	Congo River	Boma North	S05° 51' 50"	E13° 04' 25"	X	X	JF961540
S100		ZSM 34924 or AMNH 237744	Steatocranus	mpozoensis	Congo River	Boma North	S05° 51' 50"	E13° 04' 25"	X	X	JF961541
S101		not catal.	Steatocranus	mpozoensis	Congo River	Boma Pirogue	S05° 51' 48"	E13° 04' 28"	X	X	JF961542
S102		not catal.	Steatocranus	mpozoensis	Congo River	Boma Pirogue	S05° 51' 48"	E13° 04' 28"	X	X	JF961543
S103	S. cf gibbiceps I	ZSM 37498b	Steatocranus	cf. gibbiceps	Congo River	Kinsuka	S04° 19' 35"	E15° 13' 57"	X	X	JF961544
S104		ZSM 37498a	Steatocranus	cf. gibbiceps	Congo River	Kinsuka	S04° 19' 35"	E15° 13' 57"	X	X	JF961545
S105		ZSM 37498a	Steatocranus	cf. gibbiceps	Congo River	Kinsuka	S04° 19' 35"	E15° 13' 57"	X	X	JF961546
S106		ZSM 37498a	Steatocranus	cf. gibbiceps	Congo River	Kinsuka	S04° 19' 35"	E15° 13' 57"	X	X	JF961547
S107		ZSM 32396	Steatocranus	cf. gibbiceps	Congo River	Les Rapides, Brazzaville	S04° 18' 47"	E15° 13' 44"	X	X	JF961548
S108		ZSM 32396	Steatocranus	cf. gibbiceps	Congo River	Les Rapides, Brazzaville	S04° 18' 47"	E15° 13' 44"	X	X	JF961549
S109		AMNH 239622	Steatocranus	cf. gibbiceps	Congo River	Mbelo, main chanel below Bela	S04° 52' 58"	E14° 43' 08"	X	X	JF961550
S110		AMNH 239676	Steatocranus	cf. gibbiceps	Congo River	Foulakari confluence	S04° 34' 46"	E14° 59' 44"	-	X	JF961551
S111	S. cf gibbiceps II	not catal.	Steatocranus	cf. gibbiceps	Congo River	Luozi village	S04° 57' 58"	E14° 07' 39"	X	X	JF961552
S112		not catal.	Steatocranus	cf. gibbiceps	Congo River	upstream Luozi - north side	S04° 55' 17"	E14° 14' 16"	X	-
S113		ZSM 36603	Steatocranus	cf. gibbiceps	Congo River	upstream Luozi - north side	S04° 55' 17"	E14° 14' 16"	X	X	JF961553
S114		ZSM 36603	Steatocranus	cf. gibbiceps	Congo River	upstream Luozi - north side	S04° 55' 17"	E14° 14' 16"	X	X	JF961554
S115		ZSM 37385	Steatocranus	cf. gibbiceps	Congo River	Luozi - south side of channel	S04° 55' 41"	E14° 12' 28"	X	-
S116		ZSM 37385	Steatocranus	cf. gibbiceps	Congo River	Luozi - south side of channel	S04° 55' 41"	E14° 12' 28"	X	-
S117		AMNH 246695	Steatocranus	cf. gibbiceps	Congo River	Banda Nyenge	S04° 53' 01"	E14° 26' 01"	-	X	JF961555
S118		AMNH 246536	Steatocranus	cf. gibbiceps	Congo River	opposite Lenga Lenga (North)	S04° 53' 42"	E14° 24' 19"	-	X	JF961556
S119		AMNH 246536	Steatocranus	cf. gibbiceps	Congo River	opposite Lenga Lenga (North)	S04° 53' 42"	E14° 24' 19"	-	X	JF961557
S120		ZSM 36603	Steatocranus	cf. gibbiceps	Congo River	Luozi - north side of channel	S04° 55' 17"	E14° 14' 16"	-	X	JF961558
S121		ZSM 36602	Steatocranus	cf. gibbiceps	Congo River	Rapid before Tadi middle	S05° 07' 01"	E13° 59' 24"	X	X	JF961559
S122		not catal.	Steatocranus	cf. gibbiceps	Congo River	Bulu -north side of channel	S05° 01' 39"	E14° 00' 17"	X	X	JF961560
S123		ZSM36609	Steatocranus	cf. gibbiceps	Congo River	Rapid before Tadi middle	S05° 03' 11"	E13° 59' 36"	X	X	JF961561
S124		ZSM36609	Steatocranus	cf. gibbiceps	Congo River	Rapid before Tadi middle	S05° 03' 11"	E13° 59' 36"	X	X	JF961562
S125		ZSM 36602	Steatocranus	cf. gibbiceps	Congo River	Rapid before Tadi middle	S05° 07' 01"	E13° 59' 24"	X	X	JF961563
S126		ZSM 36607	Steatocranus	cf. gibbiceps	Congo River	downstream Bulu North	S05° 01' 53"	E14° 00' 07"	X	X	JF961564
S127		not catal.	Steatocranus	cf. gibbiceps	Congo River	Upstream Bulu South	S05° 01' 15"	E14° 05' 34"	X	X	JF961565
S128		ZSM 36604	Steatocranus	cf. gibbiceps	Congo River	Upstream Bulu South	S05° 01' 15"	E14° 05' 34"	X	X	JF961566
S129		ZSM37406	Steatocranus	cf. gibbiceps	Congo River	upstream Bulu rocky island	S05° 02' 12"	E14° 03' 32"	X	X	JF961567
S130		ZSM 36604	Steatocranus	cf. gibbiceps	Congo River	Upstream Bulu South	S05° 01' 15"	E14° 05' 34"	X	X	JF961568
S131		ZSM 37409	Steatocranus	cf. gibbiceps	Congo River	Bulu - south side of channel	S05° 01' 42"	E14° 06' 39"	X	X	JF961569
S132		not catal.	Steatocranus	cf. gibbiceps	Congo River	Kinganga	S05° 16' 53"	E13° 44' 59"	X	X	JF961570
S146		ZSM 37504	Steatocranus	cf. gibbiceps	Congo River	Kinganga	S05° 16' 54"	E13° 45' 00"	X	X	JF961582
S133		ZSM 34938 or AMNH 237749	Steatocranus	cf. gibbiceps	Congo River	Kinganga	S05° 16' 53"	E13° 44' 59"	X	X	JF961571
S134		not catal.	Steatocranus	cf. gibbiceps	Congo River	Kinganga	S05° 16' 53"	E13° 44' 59"	X	X	JF961572
S135		ZSM 34917 or AMNH 237733	Steatocranus	cf. gibbiceps	Congo River	Inga, north of C05_10	S05° 27' 19"	E13° 35' 23"	X	X	JF961573
S136		ZSM 34942 or AMNH 237737	Steatocranus	cf. gibbiceps	Congo River	Inga middle	S05° 31' 08"	E13° 37' 52"	X	X	JF961574
S137		not catal.	Steatocranus	cf. gibbiceps	Congo River	Inga around the corner, north - Point 50	S05° 31' 42"	E13° 36' 27"	X	-
S138		not catal.	Steatocranus	cf. gibbiceps	Congo River	Inga around the corner, north - Point 50	S05° 31' 42"	E13° 36' 27"	X	X	JF961575
S139		not catal.	Steatocranus	cf. gibbiceps	Congo River	Inga around the corner, north - Point 50	S05° 31' 42"	E13° 36' 27"	X	X	JF961576
S140		not catal.	Steatocranus	cf. gibbiceps	Congo River	Inga around the corner, north - Point 50	S05° 31' 42"	E13° 36' 27"	X	-
S141		ZSM 34919a/b or AMNH 237735	Steatocranus	cf. gibbiceps	Congo River	Inga North	S05° 27' 46"	E13° 35' 34"	X	X	JF961577
S142	S. glaber	not catal.	Steatocranus	glaber	Congo River	Nziya_below Inga	S05° 33' 22"	E13° 33' 13"	X	X	JF961578
S143		ZSM 34946 and AMNH 237743	Steatocranus	glaber	Congo River	Nziya_below Inga	S05° 33' 22"	E13° 33' 13"	X	X	JF961579
S144		not catal.	Steatocranus	glaber	Congo River	Yalala - North	S05° 43' 28"	E13° 32' 31"	X	X	JF961580
S145		not catal.	Steatocranus	glaber	Congo River	Yalala - North	S05° 43' 28"	E13° 32' 31"	X	X	JF961581
S147		ZSM 37390	Steatocranus	glaber	Congo River	Yalala rapid II	S05° 43' 27"	E13° 32' 31"	X	-
S148		ZSM 37390	Steatocranus	glaber	Congo River	Yalala rapid II	S05° 43' 27"	E13° 32' 31"	X	X	JF961583
S149		ZSM 37389	Steatocranus	glaber	Congo River	Yalala rapid II	S05° 43' 27"	E13° 32' 31"	X	X	JF961584
S150		ZSM 37403	Steatocranus	glaber	Congo River	Yalala rapid	S05° 43' 28"	E13° 32' 32"	X	-
S151		not catal.	Steatocranus	glaber	Congo River	Yalala - North	S05° 43' 28"	E13° 32' 31"	X	X	JF961585
S152		not catal.	Steatocranus	glaber	Congo River	Yalala - North	S05° 43' 28"	E13° 32' 31"	X	X	JF961586
S153		not catal.	Steatocranus	glaber	Congo River	Yalala - North	S05° 43' 28"	E13° 32' 31"	X	X	JF961587
S154		ZSM 34930 or AMNH 237729	Steatocranus	glaber	Congo River	Yalala - North	S05° 43' 28"	E13° 32' 31"	X	X	JF961588
N1	Outgroup	not catal.	Teleogramma	gracile	Congo River	Bulu - south side of channel	S05° 01' 42"	E14° 06' 39"	X	X	JF961380
N2		not catal.	Parananochromis	sp.	Amba River	Amba River			X	-
N3		not catal.	Congochromis	sp.	Amba River	Amba River			X	X	JF961381
N4		not catal.	Congochromis	sp.	Lilanda	Lilanda River			X	X	JF961382
N5		not catal.	Nanochromis	sabinae					X	-
N6		not catal.	Nanochromis	cf. sabinae		Lui Kotale			X	-
N7	N. minor	ZSM 38212	Nanochromis	minor	Congo River	Kinganga	S05° 16' 58"	E13° 44' 56"	X	X	JF961383
N8	Lacustrine Nanochromis	not catal.	Nanochromis	wickleri	Lake Mai Ndombe	Xeno			X	X	JF961384
N9		not catal.	Nanochromis	transvestitus	Lake Mai Ndombe	Inongo	S01° 56' 31"	E18° 16' 19"	X	X	JF961385
N10	N. sp. "Ndongo"	ZSM 37365	Nanochromis	sp. "Ndongo"	Ngoko River	near village Ndongo, Cameroon	N02° 06' 41''	E14° 52' 24'	X	X	JF961386
N11	N. splendens	ZSM 38240	Nanochromis	splendens	Congo River	Luozi - south side of channel	S04° 55' 41"	E14° 12' 28"	X	X	JF961387
N12		ZSM 38240	Nanochromis	splendens	Congo River	Luozi - south side of channel	S04° 55' 41"	E14° 12' 28"	X	X	JF961388
N13		ZSM 38240	Nanochromis	splendens	Congo River	Luozi - south side of channel	S04° 55' 41"	E14° 12' 28"	X	X	JF961389
N14		ZSM 38174	Nanochromis	splendens	Congo River	Bulu - south side of channel	S05° 01' 42"	E14° 06' 39"	X	X	JF961390
N15		ZSM 38240	Nanochromis	splendens	Congo River	Luozi - south side of channel	S04° 55' 41"	E14° 12' 28"	X	X	JF961391
N16		not catal.	Nanochromis	splendens	Congo River	Bulu - south side of channel	S05° 01' 42"	E14° 06' 39"	X	X	JF961392
N17		ZSM 38149	Nanochromis	splendens	Congo River	upstream Bulu rocky island	S05° 02' 12"	E14° 03' 32"	X	X	JF961393
N18		ZSM 38149	Nanochromis	splendens	Congo River	upstream Bulu rocky island	S05° 02' 12"	E14° 03' 32"	X	X	JF961394
N19		ZSM 38187	Nanochromis	splendens	Congo River	upstream Bulu rocky island	S05° 02' 12"	E14° 03' 32"	X	X	JF961395
N20		not catal.	Nanochromis	splendens	Congo River	upstream Bulu rocky island	S05° 02' 12"	E14° 03' 32"	X	X	JF961396
N21		not catal.	Nanochromis	splendens	Congo River	Bulu -north side of channel	S05° 01' 39"	E14° 00' 17"	X	X	JF961397
N22		ZSM 36623	Nanochromis	splendens	Congo River	Bulu -north side of channel	S05° 01' 39"	E14° 00' 17"	X	X	JF961398
N23		ZSM 36623	Nanochromis	splendens	Congo River	Bulu -north side of channel	S05° 01' 39"	E14° 00' 17"	X	X	JF961399
N24		ZSM 36627	Nanochromis	splendens	Congo River	Bulu -south side of channel	S05° 01' 42"	E14° 06' 39"	X	X	JF961400
N25		ZSM 36627	Nanochromis	splendens	Congo River	Bulu -south side of channel	S05° 01' 42"	E14° 06' 39"	X	X	JF961401
N26		not catal.	Nanochromis	splendens	Congo River	Rapid before Tadi middle	S05° 03' 11"	E13° 59' 36"	X	X	JF961402
N27		ZSM 38170	Nanochromis	splendens	Congo River	Luozi/Bulu South	S05° 01' 57"	E14° 04' 31"	X	X	JF961403
N28		ZSM 38170	Nanochromis	splendens	Congo River	Luozi/Bulu South	S05° 01' 57"	E14° 04' 31"	X	X	JF961404
N29		not catal.	Nanochromis	splendens	Congo River	Bulu - south side of channel	S05° 01' 42"	E14° 06' 39"	X	X	JF961405
N30		not catal.	Nanochromis	splendens	Congo River	Kinganga	S05° 16' 54"	E13° 45' 00"	X	X	JF961406
N31		not catal.	Nanochromis	splendens	Congo River	Kinganga	S05° 16' 58"	E13° 44' 56"	X	X	JF961407
N32		not catal.	Nanochromis	splendens	Congo River	Kinganga	S05° 16' 58"	E13° 44' 56"	X	X	JF961408
N33		not catal.	Nanochromis	splendens	Congo River	Kinganga	S05° 16' 54"	E13° 45' 00"	X	X	JF961409
N34		not catal.	Nanochromis	splendens	Congo River	Kinganga	S05° 16' 54"	E13° 45' 00"	X	X	JF961410
N35		not catal.	Nanochromis	splendens	Congo River	Kinganga	S05° 16' 54"	E13° 45' 00"	X	-
N36		ZSM 38188	Nanochromis	splendens	Congo River	Kinganga	S05° 16' 54"	E13° 45' 00"	-	X	JF961411
N37		ZSM 38150	Nanochromis	splendens	Congo River	Kinganga	S05° 16' 54"	E13° 45' 00"	-	X	JF961412
N38		not catal.	Nanochromis	splendens	Congo River	Kinganga	S05° 16' 54"	E13° 45' 00"	-	X	JF961413
N39	N. consortus	ZSM 34463	Nanochromis	consortus	Congo River	Nziya_below Inga	S05° 33' 22"	E13° 33' 13"	X	X	JF961414
N40		ZSM 34464	Nanochromis	consortus	Congo River	Nziya_below Inga	S05° 33' 22"	E13° 33' 13"	X	X	JF961415
N41		not catal.	Nanochromis	consortus	Congo River	Nziya_below Inga	S05° 33' 22"	E13° 33' 13"	X	X	JF961416
N42		AMNH 237742	Nanochromis	consortus	Congo River	Nziya_below Inga	S05° 33' 22"	E13° 33' 13"	X	X	JF961417
N43		AMNH 237742	Nanochromis	consortus	Congo River	Nziya_below Inga	S05° 33' 22"	E13° 33' 13"	X	X	JF961418
N44		AMNH 237742	Nanochromis	consortus	Congo River	Nziya_below Inga	S05° 33' 22"	E13° 33' 13"	X	X	JF961419
N45	N. nudiceps	not catal.	Nanochromis	nudiceps	Fimi River				X	X	JF961420
N46		not catal.	Nanochromis	nudiceps	Fimi River				X	X	JF961421
N47	N. teugelsi	not catal.	Nanochromis	teugelsi	Kasai River	Kasai River			X	X	JF961422
N48	N. parilus	not catal.	Nanochromis	parilus	Congo River	Maluku	S04° 02' 14"	E15° 35' 08"	X	X	JF961423
N49		ZSM 38148	Nanochromis	parilus	Congo River	Maluku	S04° 02' 14"	E15° 35' 08"	X	X	JF961424
N50		ZSM 38178	Nanochromis	parilus	Congo River	Maluku	S04° 02' 14"	E15° 35' 08"	X	X	JF961425
N51		ZSM 38148	Nanochromis	parilus	Congo River	Maluku	S04° 02' 14"	E15° 35' 08"	X	X	JF961426
N52		36629-check! Nicht komplett	Nanochromis	parilus	Congo River	Kinsuka	S04° 19' 35"	E15° 13' 57"	X	X	JF961427
N53		ZSM 36629	Nanochromis	parilus	Congo River	Kinsuka	S04° 19' 35"	E15° 13' 57"	X	X	JF961428
N54		ZSM 36629	Nanochromis	parilus	Congo River	Kinsuka	S04° 19' 35"	E15° 13' 57"	X	X	JF961429
N55		36629-check! Nicht komplett	Nanochromis	parilus	Congo River	Kinsuka	S04° 19' 35"	E15° 13' 57"	X	X	JF961430
N56		AMNH 239722	Nanochromis	parilus	Congo River	Les Rapides, Brazzaville	S04° 18' 47"	E15° 13' 44"	X	X	JF961431
N57		AMNH 239722	Nanochromis	parilus	Congo River	Les Rapides, Brazzaville	S04° 18' 47"	E15° 13' 44"	X	X	JF961432
N58		not catal.	Nanochromis	parilus	Congo River	Mbouno below Brazza	S04° 20' 10"	E15° 11' 01"	-	X	JF961433
N59		not catal.	Nanochromis	parilus	Congo River	Foulakari confluence	S04° 35' 03"	E14° 59' 28"	-	X	JF961434
N60		ZSM 34390	Nanochromis	parilus	Congo River	Foulakari confluence	S04° 35' 03"	E14° 59' 28"	-	X	JF961435
N61		AMNH 239883	Nanochromis	parilus	Congo River	Foulakari confluence	S04° 35' 10"	E14° 59' 12"	X	X	JF961436
N62		AMNH 239681	Nanochromis	parilus	Congo River	Mbelo	S04° 52' 58"	E14° 43' 08"	X	X	JF961437
N63		AMNH 239681	Nanochromis	parilus	Congo River	Mbelo	S04° 52' 58"	E14° 43' 08"	X	X	JF961438
N64		AMNH 239636	Nanochromis	parilus	Congo River	Below Bela	S04° 51' 15"	E14° 45' 27"	X	X	JF961439
N65		AMNH 239636	Nanochromis	parilus	Congo River	Below Bela	S04° 51' 15"	E14° 45' 27"	X	X	JF961440
N66		AMNH 239636	Nanochromis	parilus	Congo River	Below Bela	S04° 51' 15"	E14° 45' 27"	X	X	JF961441
N67		not catal.	Nanochromis	parilus	Congo River	Luozi village	S04° 57' 58"	E14° 07' 39"	X	X	JF961442
N68		ZSM 37360	Nanochromis	parilus	Congo River	Luozi village	S04° 57' 58"	E14° 07' 39"	X	X	JF961443
N69		not catal.	Nanochromis	parilus	Congo River	upstream Luozi - north side	S04° 55' 17"	E14° 14' 16"	X	X	JF961444
N70		ZSM 36623	Nanochromis	parilus	Congo River	Bulu -north side of channel	S05° 01' 39"	E14° 00' 17"	X	X	JF961445
N71		ZSM 38187	Nanochromis	parilus	Congo River	upstream Bulu rocky island	S05° 02' 12"	E14° 03' 32"	X	X	JF961446
N72		not catal.	Nanochromis	parilus	Congo River	upstream Bulu rocky island	S05° 02' 12"	E14° 03' 32"	X	X	JF961447
N73		ZSM 38175	Nanochromis	parilus	Congo River	Bulu - south side of channel	S05° 01' 42"	E14° 06' 39"	X	X	JF961448
N74		ZSM 37363	Nanochromis	parilus	Congo River	Bulu -north side of channel	S05° 01' 31"	E14° 00' 14"	X	X	JF961449
N75		ZSM 37362	Nanochromis	parilus	Congo River	downstream Bulu North	S05° 01' 53"	E14° 00' 07"	X	X	JF961450
N76		ZSM 38188	Nanochromis	parilus	Congo River	Kinganga	S05° 16' 54"	E13° 45' 00"	X	X	JF961451
N77		ZSM 38176	Nanochromis	parilus	Congo River	Kinganga	S05° 16' 54"	E13° 45' 00"	X	X	JF961452
N78		ZSM 38182	Nanochromis	parilus	Congo River	Bac Kinganga	S05° 17' 43"	E13° 44' 18"	X	X	JF961453
N79		ZSM 38123	Nanochromis	parilus	Congo River	Kinganga	S05° 16' 54"	E13° 45' 00"	X	X	JF961454
N80		ZSM 38176	Nanochromis	parilus	Congo River	Kinganga	S05° 16' 54"	E13° 45' 00"	X	X	JF961455
N81		ZSM 38169	Nanochromis	parilus	Congo River	Bac Kinganga	S05° 17' 43"	E13° 44' 18"	X	X	JF961456
N82		ZSM 38151	Nanochromis	parilus	Congo River	Kinganga	S05° 16' 54"	E13° 45' 00"	X	X	JF961457
