# Supplementary material for: Time and Origin of Cichlid Colonization of the Lower Congo Rapids
Source: PLoS One. 2011 Jul 20;6(7):e22380. doi: 10.1371/journal.pone.0022380 (PMC3140524; doi:10.1371/journal.pone.0022380)
Supplement: Table S2 — Overview of samples and genes used for molecular clock dataset. (XLS) [file pone.0022380.s003.xls]

## Sheet: Tabelle1
Specimen information						mt- marker		nc-marker
Taxa nb.	Genus	Species	Locality	GPS data		ND2	16S	ENC1	Ptr	S7	Sh3PX3
J02	Chilochromis	duponti				GQ167776.1	GQ167902.1	GQ168279.1	GQ168028.1	GQ168090.1	GQ168216
J03	Etia	nguti				GQ167777.1	GQ167966.1	GQ168280.1	GQ168029.1	GQ168091.1	GQ168217
J04	Gobiocichla	wonderi				GQ167778.1	GQ167967.1	GQ168281.1	GQ168030.1	GQ168092.1	GQ168218
J05	Heterochromis	multidens				GQ167779.1	GQ167968.1	GQ168282.1	GQ168031.1	GQ168093.1	GQ168219
J07	Oreochromis	niloticus				GQ167780.1	GQ167969.1	GQ168283.1	GQ168032.1	GQ168094.1	GQ168220.1
J11	Pelmatochromis	buettikoferi				GQ167783.1	GQ167972.1	GQ168286.1	GQ168035.1	GQ168097.1	GQ168223.1
J12	Pelmatochromis	nigrofasciatus				GQ167784.1	GQ167973.1	GQ168287.1	GQ168036.1	GQ168098.1	GQ168224.1
J13	Pterochromis	congicus				GQ167785.1	GQ167974.1	GQ168288.1	GQ168037.1	GQ168099.1	GQ168225.1
J14	Sarotherodon	caudomarginatus				GQ167786.1	GQ167975.1	GQ168289.1	GQ168038.1	GQ168100.1	GQ168226.1
J18	Steatocranus	bleheri				GQ167789.1	GQ167978.1	GQ168292.1	GQ168041.1	GQ168103.1	GQ168229.1
J19	Steatocranus	casuarius				GQ167790.1	GQ167979.1	GQ168293.1	GQ168042.1	GQ168104.1	GQ168230.1
J20	Steatocranus	gibbiceps				GQ167791.1	GQ167980.1	GQ168294.1	GQ168043.1	GQ168105.1	GQ168231.1
J21	"Steatocranus"	irvinei				GQ167792.1	GQ167981.1	GQ168295.1	GQ168044.1	GQ168106.1	GQ168232.1
J22	Steatocranus	sp. "bulky head"				GQ167793.1	GQ167919.1	GQ168296.1	GQ168045.1	GQ168107.1	GQ168233.1
J23	Steatocranus	sp. "dwarf"				GQ167794.1	GQ167983.1	GQ168297.1	GQ168046.1	GQ168108.1	GQ168234.1
J24	Steatocranus	tinanti	Kinsuka	S04° 19' 35"	E15° 13' 57"	GQ167795.1	GQ167984.1	GQ168298.1	GQ168047.1	GQ168109.1	GQ168235.1
J25	Stomatepia	mariae				GQ167796.1	GQ167985.1	GQ168299.1	GQ168048.1	GQ168110.1	GQ168236.1
J31	Tilapia	discolor				GQ167801.1	GQ167990.1	GQ168304.1	GQ168052.1	GQ168115.1	GQ168241.1
J32	Tilapia	guinasana				GQ167802.1	GQ167991.1	GQ168305.1	GQ168053.1	GQ168116.1	GQ168242.1
J33	Tilapia	joka				GQ167803.1	GQ167992.1	GQ168306.1	GQ168054.1	GQ168117.1	GQ168243.1
J38	Oreochromis	andersonii				GQ167805.1	GQ167994.1	GQ168308.1	GQ168056.1	GQ168119.1	GQ168245.1
J43	Steatocranus	sp. "red eye"				GQ167808.1	GQ167997.1	GQ168311.1	GQ168059.1	GQ168122.1	GQ168248.1
J46	Tylochromis	sp.				GQ167809.1	GQ167998.1	GQ168312.1	GQ168060.1	GQ168123.1	GQ168249.1
J49	Sarotherodon	mvogoi				GQ167811.1	GQ168000.1	GQ168314.1	GQ168062.1	GQ168125.1	GQ168251.1
J50	Hemichromis	elongatus				GQ167812.1	GQ168001.1	GQ168315.1	GQ168063.1	GQ168126.1	GQ168252.1
J55	Steatocranus	glaber	Nziya_below Inga	S05° 33' 22"	E13° 33' 13"	GQ167816.1	GQ168005.1	GQ168319.1	GQ168067.1	GQ168130.1	GQ168256.1
J66	Tilapia	bilineata "Salonga"				GQ167824.1	GQ168012.1	GQ168327.1	GQ168075.1	GQ168138.1	GQ168264.1
J68	Steatocranus	ubanguiensis	Ubangui River			GQ167826.1	GQ168014.1	GQ168329.1	GQ168077.1	GQ168140.1	GQ168266.1
J74	Iranocichla	hormuzensis				GQ167830.1	GQ168018.1	GQ168333.1	GQ168081.1	GQ168144.1	GQ168270.1
J76	Bathybates	ferox				GQ167832.1	GQ168020.1	GQ168335.1	GQ168083.1	GQ168146.1	GQ168272.1
J77	Variabilichromis	moorii				GQ167833.1	GQ168021.1	GQ168336.1	GQ168084.1	GQ168147.1	GQ168273.1
J80	Cyprichromis	leptosoma				GQ167835.1	GQ168023.1	GQ168338.1	GQ168086.1	GQ168149.1	GQ168275.1
S5	Steatocranus	bleheri	"Tshikapa" in RC			JF961464	JF961589	JF961622	JF961655	JF961721	JF961688
S10	Steatocranus	sp. bulky head	"Tshikapa" in RC			-	JF961590	JF961623	JF961656	JF961722	JF961689
S13	Steatocranus	sp. "Kisangani"	below falls in Kisangani	N00° 32' 32"	E25° 11' 10"	JF961469	JF961591	JF961624	JF961657	JF961723	JF961690
S16	Steatocranus	sp. "Lefini"	Lefini River	S02° 55' 42"	E15° 38' 41"	JF961470	JF961592	JF961625	JF961658	JF961724	JF961691
S17	Steatocranus	sp. "Nki"		N02° 20' 23''	E14° 28' 43''	JF961471	JF961593	JF961626	JF961659	JF961725	JF961692
S50	Steatocranus	sp. aff. casuarius "brown pearl"	Inga middle	05° 31' 08"	E13° 37' 52"	-	JF961594	JF961627	JF961660	JF961726	JF961693
S55	Steatocranus	sp. "Maluku"	Maluku	S04° 02' 14"	E15° 35' 08"	JF961502	JF961595	JF961628	JF961661	JF961727	JF961694
S60	Steatocranus	tinanti	Kinsuka	S04° 19' 35"	E15° 13' 57"	JF961507	JF961596	JF961629	JF961662	JF961728	JF961695
S69	Steatocranus	sp. aff. tinanti "ultraslender"	Luozi - south side of channel	S04° 55' 41"	E14° 12' 28"	JF961516	JF961597	JF961630	JF961663	JF961729	JF961696
S85	Steatocranus	sp. aff. tinanti "Inga"	Inga around the corner, north - Point 50	S05° 31' 42"	E13° 36' 27"	JF961527	JF961598	JF961631	JF961664	JF961730	JF961697
S92	Steatocranus	sp. aff. tinanti "intermediate"	Yalala rapid II	S05° 43' 27"	E13° 32' 31"	JF961533	JF961599	JF961632	JF961665	JF961731	JF961698
S95	Steatocranus	mpozoensis	Matadi	S05° 50' 05"	E13° 29' 42"	JF961536	JF961600	JF961633	JF961666	JF961732	JF961699
S101	Steatocranus	mpozoensis	Boma Pirogue	S05° 51' 48"	E13° 04' 28"	JF961542	JF961601	JF961634	JF961667	JF961733	JF961700
S104	Steatocranus	cf. gibbiceps	Kinsuka	S04° 19' 35"	E15° 13' 57"	JF961545	JF961602	JF961635	JF961668	JF961734	JF961701
S139	Steatocranus	cf. gibbiceps	Inga around the corner, north - Point 50	S05° 31' 42"	E13° 36' 27"	JF961576	JF961603	JF961636	JF961669	JF961735	JF961702
N83	Congochromis	cf. sabinae	Yambula-Bakere	N01° 40' 00"	E23° 49' 03"	JF961458	JF961617	JF961650	JF961683	JF961749	JF961716
N84	Congochromis	spec.	Amba River			JF961459	JF961618	JF961651	JF961684	JF961750	JF961717
N85	Congochromis	spec.	Monkoto, Luilaka River	S01° 37' 09"	E20° 39' 23"	JF961460	JF961619	JF961652	JF961685	JF961751	JF961718
N4	Congochromis	spec.	Lilanda			JF961382	JF961604	JF961637	JF961670	JF961736	JF961703
N5	Nanochromis	sabinae				-	JF961605	JF961638	JF961671	JF961737	JF961704
N6	Nanochromis	cf sabinae	Lui Kotale			-	JF961606	JF961639	JF961672	JF961738	JF961705
N86	Nanochromis	splendens	Kinganga	S05° 16' 53"	E13° 44' 59"	JF961461	JF961620	JF961653	JF961686	JF961752	JF961719
N87	Nanochromis	consortus	Nziya	S05° 33' 22"	E13° 33' 13"	JF961462	JF961621	JF961654	JF961687	JF961753	JF961720
N7	Nanochromis	minor	Kinganga	S05° 16' 58"	E13° 44' 56"	JF961383	JF961607	JF961640	JF961673	JF961739	JF961706
N8	Nanochromis	wickleri	Xeno			JF961384	JF961608	JF961641	JF961674	JF961740	JF961707
N9	Nanochromis	transvestitus	Inongo	S01° 56' 31"	E18° 16' 19"	JF961385	JF961609	JF961642	JF961675	JF961741	JF961708
N10	Nanochromis	sp. Ndongo	Ngoko River Cameroon	N02° 06' 41''	E14° 52' 24'	JF961386	JF961610	JF961643	JF961676	JF961742	JF961709
N26	Nanochromis	splendens	Rapid before Tadi middle	S05° 03' 11"	E13° 59' 36"	JF961402	JF961611	JF961644	JF961677	JF961743	JF961710
N45	Nanochromis	nudiceps	Fimi River			JF961420	JF961612	JF961645	JF961678	JF961744	JF961711
N47	Nanochromis	teugelsi	Kasai River			JF961422	JF961613	JF961646	JF961679	JF961745	JF961712
N54	Nanochromis	parilus	Kinsuka	S04° 19' 35"	E15° 13' 57"	JF961429	JF961614	JF961647	JF961680	JF961746	JF961713
N60	Nanochromis	parilus	Foulakari confluence	S04° 35' 03"	E14° 59' 28"	JF961435	JF961615	JF961648	JF961681	JF961747	JF961714
N74	Nanochromis	parilus	Bulu -north side of channel	S05° 01' 31"	E14° 00' 14"	JF961449	JF961616	JF961649	JF961682	JF961748	JF961715
